# Supplementary material for: Discovery of exolytic heparinases and their catalytic mechanism and potential application
Source: Nat Commun. 2021 Feb 24;12:1263. doi: 10.1038/s41467-021-21441-8 (PMC7904915; doi:10.1038/s41467-021-21441-8)
Supplement: Supplementary file 4 — Source Data [file 41467_2021_21441_MOESM4_ESM.xlsx]

## Sheet: Table 1
the enzyme activities of the exoHepases toward HP-FαIII
	OD232 nm			enzyme activity（U/mg）			average（U/mg）	error value
BCexoHep	0.531	0.569	0.522	60.7551	65.103	59.7254	61.8612	2.8543
BIexoHep	0.404	0.45	0.454	46.2243	51.4874	51.9451	49.8856	3.17905
BTexoHep	0.437	0.499	0.467	25	28.5469	26.7162	26.7544	1.77376
PAexoHep	0.804	0.848	0.891	22.9977	24.2563	25.4863	24.2468	1.24431
BFexoHep	0.18	0.154	0.197	12.357	10.5721	13.524	12.151	1.48671			the enzyme activity calculation formula was shhown as U/mg(μmol/min/mg)=(OD 232 nm/min)*volumn(L)*106/(3800*0.92*amount of the enzyme(mg))
the enzyme activities of the exoHepases toward HP-FαIII
	OD232 nm			enzyme activity（U/mg）			average（U/mg）	error value
BCexoHep	0.101	0.096	0.101	1.15561	1.0984	1.15561	1.13654	0.0330292
BIexoHep	0.059	0.069	0.068	0.675057	0.789474	0.778032	0.747521	0.0630157

## Sheet: Fig. S14a
	OD232 nm			relative activity			everage	error value	p value
BIexoHep	0.609	0.627	0.615	98.7034	101.621	99.6759	100	1.48544
P67A	0.061	0.042	0.065	9.88655	6.80713	10.5348	9.07618	1.99161	3.71084e-07		The residual activities of the muatnts were shown as the percentage of that (100%) of WT-BIexoHep
D70A	0.48	0.487	0.485	77.7958	78.9303	78.6062	78.4441	0.584368	1.98049e-05
D70N	0.014	0.008	0.015	2.26904	1.2966	2.43112	1.99892	0.613604	4.81933e-08		ND: Not determined, means that the absorbance could not be actually measured or the absorbance are no sense and thus value as 0.
D70H	0.515	0.519	0.516	83.4684	84.1167	83.6305	83.7385	0.337385	5.03449e-05
D281A	0.196	0.203	0.196	31.7666	32.9011	31.7666	32.1448	0.655017	2.18159e-07
D281N	0.197	0.203	0.2	31.9287	32.9011	32.4149	32.4149	0.486224	1.90465e-07
D281H	0.089	0.092	0.095	14.4246	14.9109	15.3971	14.9109	0.486224	7.58424e-08
D335A	ND	ND	ND	0	0	0	0
D335N	0.465	0.475	0.458	75.3647	76.9854	74.2301	75.5267	1.38477	3.11303e-05
D335H	0.537	0.529	0.548	87.034	85.7374	88.8169	87.1961	1.54609	0.000493047
H337A	ND	ND	ND	0	0	0	0
Q340A	ND	ND	ND	0	0	0	0
W384A	0.197	0.165	0.186	31.9287	26.7423	30.1459	29.6056	2.63506	2.26374e-06
N386A	0.045	0.046	0.045	7.29335	7.45543	7.29335	7.34738	0.0935738	4.43697e-08
Y390A	0.012	0.021	0.005	1.94489	3.40357	0.810373	2.05294	1.29997	1.09872e-07
N394A	0.166	0.168	0.163	26.9044	27.2285	26.4182	26.8504	0.407879	1.30975e-07
G440A	0.045	0.051	0.052	7.29335	8.2658	8.42788	7.99568	0.613604	6.20358e-08
R546A	0.074	0.062	0.083	11.9935	10.0486	13.4522	11.8314	1.70756	2.89033e-07
H555A	0.002	0.005	0.026	0.324149	0.810373	4.21394	1.78282	2.1194	3.20944e-07
L557A	0.145	0.181	0.205	23.5008	29.3355	33.2253	28.6872	4.89454	1.74449e-05
N559A	0.148	0.128	0.099	23.987	20.7455	16.0454	20.2593	3.99309	5.39827e-06
BIexoHep-De150	ND	ND	ND	0	0	0	0
D70H-D281H-D335H	ND	ND	ND	0	0	0	0
D70H-D281N-D335H	ND	ND	ND	0	0	0	0
D70N-D281N-D335N	ND	ND	ND	0	0	0	0
